# Supplementary material for: Exploring EFL primary school teachers’ behavioral intention towards digital game-based learning
Source: PLoS One. 2026 Apr 1;21(4):e0346229. doi: 10.1371/journal.pone.0346229 (PMC13042888; doi:10.1371/journal.pone.0346229)
Supplement: S2 Appendix — (XLSX) [file pone.0346229.s002.xlsx]

## Sheet: Sheet1
ID	Agree/Disagree	Gender	Age	Pedagogical tenure	PU1	PU2	PU3	TP1	TP2	TP3	TP4	TP5	TP6	TP7	TP8	TA1	TA2	TA3	ATT1	ATT2	ATT3	BI1	BI2	BI3	BI4	BI5
1	Agree	1	4	2	3	3	4	4	4	4	4	3	4	3	3	4	5	5	5	5	5	4	4	5	4	4
2	Agree	1	6	6	1	2	2	1	2	1	1	2	1	1	1	4	3	4	1	1	2	3	2	4	3	2
3	Agree	1	1	1	2	3	4	4	3	2	4	3	3	3	2	3	3	4	3	3	2	2	3	2	3	3
4	Agree	1	2	1	3	4	3	4	4	3	5	4	5	4	4	5	4	4	4	4	4	4	4	4	3	5
5	Agree	1	6	6	2	4	4	5	4	4	5	4	4	5	4	5	1	2	3	1	2	5	4	4	5	4
6	Agree	1	1	1	5	4	4	5	5	4	5	4	4	3	4	3	3	5	4	4	5	5	4	5	4	4
7	Agree	2	4	2	4	5	5	3	5	5	4	5	5	5	3	5	5	4	5	4	5	4	5	4	5	4
8	Agree	1	2	2	4	4	5	5	5	5	4	5	5	5	5	2	2	1	4	4	5	2	2	3	3	4
9	Agree	1	1	1	5	4	5	5	5	5	4	5	5	5	4	3	4	1	3	5	4	2	3	3	3	2
10	Agree	2	2	1	5	4	4	5	4	4	5	4	5	5	5	5	5	4	5	4	4	3	4	4	4	4
11	Agree	1	4	2	2	2	3	5	5	4	5	5	5	5	5	5	4	4	4	4	4	3	4	5	5	3
12	Agree	1	2	1	4	4	5	3	4	4	5	5	5	5	5	4	4	4	4	4	4	4	4	3	4	5
13	Agree	1	1	1	4	3	3	4	4	5	3	3	5	5	5	5	2	4	4	5	5	4	4	5	4	2
14	Agree	2	6	6	3	3	4	5	5	5	4	3	5	4	4	3	2	4	5	5	4	4	5	5	4	4
15	Agree	1	7	7	1	1	2	1	1	1	1	1	1	1	1	2	2	4	2	2	1	1	1	1	2	1
16	Agree	1	1	1	4	5	5	5	5	5	5	4	5	4	5	5	5	4	5	5	4	4	4	5	5	5
17	Agree	1	4	2	3	4	4	5	5	5	4	5	4	5	5	2	2	2	4	5	4	3	4	4	3	4
18	Agree	1	2	2	4	5	5	3	5	4	4	4	5	5	3	4	4	4	5	5	4	4	5	4	4	4
19	Agree	2	2	1	4	3	3	3	1	3	1	3	1	3	3	2	2	2	3	3	3	3	3	3	3	3
20	Agree	1	4	2	5	4	5	4	4	4	5	4	4	4	4	4	5	4	4	5	5	4	4	5	4	4
21	Agree	1	7	7	4	5	4	4	5	5	5	5	4	5	5	1	1	1	4	2	3	4	4	4	4	4
22	Agree	1	5	5	5	5	4	5	4	5	5	5	5	5	4	2	2	3	4	3	4	2	3	2	3	4
23	Agree	1	6	6	2	3	3	4	2	3	3	2	4	3	3	1	2	3	4	3	3	2	3	3	3	4
24	Agree	2	2	1	4	5	5	5	5	4	4	4	4	4	4	3	3	3	4	5	3	4	5	4	5	5
25	Agree	1	2	1	3	4	5	5	5	5	5	3	2	4	3	5	4	5	4	5	4	5	5	5	5	3
26	Agree	1	3	2	2	3	3	3	4	2	3	1	3	5	4	4	5	5	3	1	2	2	1	1	3	1
27	Agree	1	5	5	5	4	5	4	4	4	5	4	5	4	4	3	3	4	3	5	4	5	5	4	3	3
28	Agree	1	3	2	3	3	3	3	3	3	3	2	4	4	1	3	3	3	3	3	3	2	3	4	3	1
29	Agree	2	4	2	5	4	3	2	4	5	4	4	3	4	4	4	4	4	4	4	4	5	5	4	5	5
30	Agree	1	1	2	4	4	3	5	4	4	5	4	4	4	4	2	1	2	5	2	2	4	4	3	4	3
31	Agree	1	3	2	4	4	4	5	4	4	5	5	4	5	5	4	4	4	5	4	4	4	4	5	5	5
32	Agree	1	6	6	4	2	5	2	5	4	4	4	4	5	4	1	2	1	3	3	3	4	5	4	4	4
33	Agree	2	3	2	2	3	2	5	5	3	4	3	5	4	2	1	1	1	3	4	4	4	4	5	3	3
34	Agree	1	3	2	2	3	2	5	2	3	5	5	4	4	4	2	1	1	3	3	3	1	3	3	4	3
35	Agree	1	3	2	4	3	4	5	5	5	5	4	5	5	5	5	4	5	4	4	5	5	5	5	5	2
36	Agree	1	1	1	3	3	4	3	3	2	3	2	2	3	3	1	4	2	4	3	3	3	3	3	3	3
37	Agree	2	7	7	4	5	5	4	5	5	5	5	5	5	5	4	4	5	4	4	4	4	4	4	4	4
38	Agree	1	3	2	4	5	4	4	4	5	5	5	5	4	5	2	2	2	3	3	3	2	3	2	3	2
39	Agree	1	6	6	4	5	3	4	3	3	5	4	5	4	4	4	4	4	5	4	3	4	4	5	4	4
40	Agree	1	3	2	3	3	4	3	5	3	4	2	4	3	5	4	4	4	3	2	2	1	4	1	3	3
41	Agree	2	4	2	4	2	3	5	5	4	5	5	5	5	5	1	2	1	3	5	4	3	3	2	3	3
42	Agree	1	3	2	4	3	4	5	5	5	5	4	5	5	5	5	4	5	4	5	5	4	4	4	5	5
43	Agree	1	6	6	4	1	3	3	3	3	3	3	5	2	3	4	5	3	3	2	2	3	2	2	1	1
44	Agree	1	1	2	2	2	5	4	5	5	5	5	5	4	5	3	2	4	4	3	4	4	4	4	3	2
45	Agree	2	3	2	5	4	3	3	4	4	4	5	5	4	4	5	5	5	5	4	5	4	4	3	4	4
46	Agree	1	3	2	3	4	3	4	3	2	3	3	4	4	4	5	5	4	5	5	4	3	1	1	2	1
47	Agree	1	3	2	5	4	4	5	5	5	5	4	5	5	5	2	3	2	5	5	5	2	4	5	2	4
48	Agree	2	7	7	3	3	4	4	3	3	4	3	4	3	3	3	3	2	4	3	3	4	3	4	2	3
49	Agree	1	6	6	5	4	4	4	5	5	5	5	5	5	5	4	3	4	5	4	5	5	4	5	5	5
50	Agree	2	1	1	1	3	2	4	5	5	5	4	5	3	5	1	2	3	3	2	3	4	4	4	5	3
51	Agree	1	3	2	5	5	5	4	4	3	3	4	4	3	5	4	4	5	5	5	4	5	5	5	5	5
52	Agree	2	7	7	3	5	4	4	3	2	1	1	3	2	3	5	5	4	5	3	4	2	2	3	2	3
53	Agree	1	5	5	5	2	5	5	4	5	5	5	5	5	5	5	3	4	5	5	4	5	5	4	5	5
54	Agree	1	4	2	4	3	4	5	5	5	4	5	4	5	5	2	1	1	5	5	4	2	4	4	4	4
55	Agree	2	3	2	4	4	4	4	4	5	4	4	4	4	4	5	5	4	4	5	4	5	5	5	5	5
56	Agree	1	3	2	1	1	2	4	3	3	3	1	4	3	1	4	5	5	5	3	5	1	3	3	2	2
57	Agree	1	7	7	5	5	5	5	4	4	3	5	5	4	4	2	2	3	5	3	4	3	3	3	3	3
58	Agree	2	5	5	3	4	2	4	4	4	3	4	4	4	4	5	5	5	4	4	4	4	4	4	4	5
59	Agree	1	3	2	1	2	2	4	5	4	5	5	5	5	5	3	4	2	5	4	4	3	2	3	5	2
60	Agree	1	4	2	4	4	3	4	5	4	5	5	4	4	5	3	4	3	4	4	4	4	4	4	4	4
61	Agree	1	3	2	3	2	3	2	4	4	4	5	5	4	4	2	2	1	3	4	4	3	4	5	3	3
62	Agree	1	3	2	4	2	5	5	5	5	5	4	5	5	5	5	5	5	4	5	4	5	5	5	5	5
63	Agree	1	7	7	5	5	3	4	5	5	5	5	4	5	4	4	4	5	5	5	5	4	5	5	4	4
64	Agree	1	4	2	5	4	5	5	4	5	4	3	4	4	5	1	2	1	4	4	5	1	2	2	3	3
65	Agree	1	3	2	3	5	2	5	4	5	5	5	5	4	5	2	4	2	5	3	5	2	2	1	2	2
66	Agree	1	6	6	2	3	4	5	5	4	5	5	5	5	5	4	3	4	5	3	5	4	5	5	4	4
67	Agree	2	3	2	2	2	2	5	5	5	5	5	4	5	5	2	1	1	4	3	4	5	5	4	5	4
68	Agree	1	3	2	4	4	4	4	5	5	5	3	5	5	5	1	1	2	5	5	5	2	3	3	2	2
69	Agree	1	1	1	5	5	4	5	5	5	5	5	5	5	5	5	3	3	4	5	5	3	4	3	2	3
70	Agree	2	3	2	2	4	3	4	5	5	4	5	4	5	5	2	2	1	3	2	2	3	3	3	3	3
71	Agree	1	5	5	3	3	3	5	4	4	4	5	5	5	5	3	3	3	2	2	3	2	1	2	3	3
72	Agree	1	3	2	4	5	5	3	5	4	5	4	4	5	4	4	5	3	4	4	5	4	4	5	4	4
73	Agree	1	6	6	4	3	5	5	5	4	5	4	4	2	3	2	2	4	3	4	4	3	4	4	4	4
74	Agree	2	7	7	1	1	3	3	3	3	3	3	2	3	3	4	5	3	1	3	3	1	2	2	1	1
75	Agree	1	4	2	4	5	5	4	5	4	4	4	4	4	5	3	3	3	3	4	4	3	5	5	4	5
76	Agree	1	4	2	3	3	4	4	2	3	3	3	3	2	3	2	2	5	3	4	2	3	3	1	4	3
77	Agree	1	2	1	4	3	4	3	3	3	3	1	3	4	1	4	4	2	3	3	2	1	4	1	3	3
78	Agree	1	7	7	2	3	4	3	3	1	3	3	5	4	3	3	4	2	3	3	3	2	2	3	3	3
79	Agree	2	5	5	5	4	5	4	5	5	5	4	4	5	4	4	4	5	3	5	4	4	4	4	5	4
80	Agree	1	2	1	5	4	5	5	3	4	5	4	4	4	5	3	3	4	5	4	4	4	4	4	5	5
81	Agree	1	2	1	5	3	5	4	5	2	4	3	5	5	4	5	5	4	5	4	5	4	4	4	3	3
82	Agree	1	2	1	3	1	3	3	1	1	3	1	1	3	1	1	3	3	3	2	2	1	3	2	2	1
83	Agree	1	6	6	3	3	3	3	3	4	2	3	3	3	4	3	5	2	3	2	3	2	2	4	3	2
84	Agree	2	2	1	3	4	4	4	4	4	5	3	5	4	4	3	4	3	4	3	3	5	3	3	3	3
85	Agree	1	2	2	4	5	4	5	4	5	5	5	5	3	4	2	2	1	3	4	3	3	4	4	3	5
86	Agree	1	2	1	4	4	4	4	4	4	4	3	4	5	4	5	5	5	5	5	4	3	3	3	2	3
87	Agree	1	2	1	2	4	5	5	5	4	4	4	5	4	4	1	2	2	4	5	4	3	3	4	5	3
88	Agree	1	2	1	5	4	4	4	5	4	4	5	5	5	5	1	1	1	2	2	3	3	3	3	3	1
89	Agree	2	7	7	4	5	5	4	2	4	3	3	3	4	3	3	4	3	4	2	4	3	3	4	4	3
90	Agree	1	2	1	2	2	5	4	5	4	4	4	5	4	3	2	1	3	4	3	4	5	4	3	3	3
91	Agree	1	2	1	4	4	5	5	5	5	5	3	5	4	5	3	2	3	4	3	3	3	3	5	2	3
92	Agree	1	7	7	5	5	5	4	4	5	4	4	3	4	4	1	2	1	4	2	3	1	2	1	1	1
93	Agree	2	5	5	4	4	3	2	4	2	2	4	2	2	3	2	3	3	4	3	2	2	3	3	3	4
94	Agree	1	7	7	2	4	3	4	5	4	5	5	5	4	4	2	1	2	3	4	5	2	3	4	2	3
95	Agree	1	2	1	5	4	5	5	3	4	5	5	5	5	5	3	5	2	5	5	4	5	5	5	4	3
96	Agree	1	2	2	4	3	4	5	5	5	5	4	4	4	4	4	5	4	5	5	4	4	5	4	4	4
97	Agree	2	5	5	4	4	5	4	5	3	4	3	3	4	4	3	2	3	4	2	3	4	3	4	4	4
98	Agree	1	2	1	4	4	5	5	3	5	5	5	4	5	4	1	2	1	5	4	4	4	3	4	4	3
99	Agree	1	7	7	4	5	5	4	5	2	5	5	3	5	5	4	4	5	5	5	5	3	5	4	4	4
100	Agree	1	5	5	4	4	4	3	4	5	5	2	4	3	4	2	3	3	4	1	3	5	4	4	4	3
101	Agree	2	3	2	5	5	5	3	3	3	2	4	4	2	3	2	3	3	5	4	2	4	4	3	4	4
102	Agree	1	4	4	3	1	4	3	5	4	5	4	4	5	2	2	3	2	3	4	4	4	4	4	4	5
103	Agree	1	3	2	4	5	5	4	4	4	5	2	4	4	2	4	3	2	4	2	3	4	2	3	4	4
104	Agree	1	3	2	4	4	4	4	4	5	5	4	5	5	5	5	4	5	5	5	5	4	4	5	2	4
105	Agree	2	7	7	2	3	1	4	4	4	5	5	3	3	5	5	4	5	3	4	4	2	3	2	2	2
106	Agree	1	4	4	5	5	5	4	4	4	5	5	5	5	4	1	2	2	1	1	2	1	2	1	1	1
107	Agree	1	3	2	2	3	4	5	4	5	5	5	4	4	4	4	4	4	3	5	4	5	4	4	3	4
108	Agree	2	6	6	4	4	4	5	4	4	4	4	3	4	4	2	2	2	4	4	3	4	4	4	5	4
109	Agree	1	3	2	3	2	4	5	5	5	4	3	5	4	4	5	5	4	4	1	5	4	4	3	4	2
110	Agree	2	3	2	2	3	3	3	3	3	3	4	2	2	3	4	4	4	4	4	5	4	4	5	4	4
111	Agree	1	1	1	2	2	3	4	5	4	5	3	5	5	5	4	1	3	3	4	3	3	3	3	4	3
112	Agree	2	3	2	4	5	5	5	5	3	5	4	4	5	4	2	1	2	5	5	5	4	3	2	4	5
113	Agree	1	5	5	5	5	4	4	4	4	4	3	5	4	5	4	5	4	5	4	5	3	4	5	4	4
114	Agree	1	3	2	3	3	5	4	4	5	5	5	4	5	4	4	4	4	3	5	5	4	4	4	4	4
115	Agree	2	6	6	4	5	4	5	4	5	4	4	4	5	5	2	3	3	4	5	2	3	2	4	4	4
116	Agree	1	7	7	4	5	4	4	4	4	4	3	3	5	4	5	4	5	4	5	4	4	4	5	5	4
117	Agree	1	4	4	2	3	3	1	1	1	2	1	1	1	2	5	5	5	1	2	1	1	1	2	1	2
118	Agree	2	4	4	4	4	4	4	4	3	3	4	3	5	4	1	3	2	3	3	4	2	2	3	3	3
119	Agree	1	2	2	4	4	5	3	4	3	4	4	3	4	4	5	3	4	4	4	4	5	4	3	5	4
120	Agree	1	7	7	4	3	3	1	1	1	2	1	1	1	2	1	4	1	2	3	3	2	2	3	3	2
121	Agree	1	5	5	4	5	5	4	4	4	5	3	5	4	2	4	4	5	4	4	4	5	4	5	5	4
122	Agree	1	2	1	3	2	4	3	1	3	3	3	3	2	3	4	4	3	2	3	3	1	2	2	3	3
123	Agree	1	2	1	2	4	4	5	5	5	4	5	5	5	4	4	4	4	5	5	4	4	5	3	5	3
124	Agree	1	2	1	5	5	5	3	4	2	4	3	4	3	3	1	2	2	3	3	4	2	4	3	4	2
125	Agree	1	6	6	3	3	3	4	3	4	4	3	4	3	1	2	4	2	1	4	3	2	1	1	2	2
126	Agree	1	2	1	3	5	5	5	5	4	4	5	5	4	5	2	2	3	4	4	5	5	5	3	5	5
127	Agree	2	2	1	4	4	2	4	5	5	4	4	5	4	5	2	3	2	4	4	4	3	4	4	4	4
128	Agree	1	2	1	5	4	4	4	4	5	5	5	4	5	3	2	2	2	3	5	4	5	4	4	2	4
129	Agree	1	2	1	1	1	2	5	2	4	4	4	4	4	5	4	3	4	4	3	2	4	3	2	2	2
130	Agree	2	2	1	3	3	2	4	5	5	4	4	4	5	5	2	1	1	4	5	3	4	4	4	4	5
131	Agree	1	7	7	5	4	5	5	4	5	4	5	3	3	5	1	2	2	5	5	4	3	5	5	4	4
132	Agree	1	2	1	4	4	3	5	4	5	4	3	4	4	4	2	1	2	5	4	5	4	5	4	4	4
133	Agree	1	2	1	4	3	3	5	4	5	5	4	5	5	4	1	1	1	4	4	3	4	4	4	4	3
134	Agree	2	7	7	4	5	4	5	5	4	5	4	5	5	5	4	4	2	4	4	5	5	4	5	5	4
135	Agree	1	5	5	3	4	4	5	5	5	5	4	5	5	5	2	1	2	4	4	4	5	4	4	4	4
136	Agree	1	7	7	5	5	5	5	2	4	3	3	3	5	4	2	3	3	3	3	2	4	4	3	5	4
137	Agree	1	2	1	2	3	5	4	4	5	5	5	5	5	5	1	2	2	4	4	4	5	3	4	4	4
138	Agree	1	2	1	5	4	5	5	5	4	4	5	5	5	5	2	2	1	3	3	4	4	3	4	3	4
139	Agree	2	5	5	2	1	4	1	2	3	1	2	2	1	1	5	5	5	2	1	1	1	1	1	2	1
140	Agree	1	2	1	5	5	5	4	4	4	5	3	5	4	4	1	2	2	4	4	5	4	4	4	4	4
141	Agree	1	7	7	5	4	5	5	5	4	5	5	5	5	4	3	5	4	2	4	5	3	4	5	5	4
142	Agree	1	5	5	3	4	5	4	4	5	5	4	5	5	5	2	2	2	4	4	4	4	4	4	4	5
143	Agree	1	4	3	3	3	1	3	3	4	3	3	4	4	3	1	1	1	4	3	4	3	5	5	4	4
144	Agree	2	6	6	3	4	4	4	5	4	4	5	5	5	4	1	1	1	2	4	3	3	4	4	4	3
145	Agree	1	1	1	4	4	5	5	5	5	4	5	4	5	5	4	3	3	4	4	4	4	4	5	3	4
146	Agree	1	2	1	3	3	3	3	3	3	3	2	4	1	1	4	3	4	1	3	3	2	1	3	2	1
147	Agree	1	6	6	5	5	5	4	5	5	5	5	5	5	5	3	4	4	4	5	3	5	5	5	3	4
148	Agree	1	1	1	1	1	2	4	5	3	4	3	3	4	5	3	3	4	3	3	2	1	1	2	1	3
149	Agree	2	4	3	4	5	4	5	5	5	5	5	5	4	5	2	2	2	3	4	1	3	2	2	3	3
150	Agree	1	2	1	3	3	3	5	4	4	5	5	4	3	4	3	3	2	4	4	4	5	5	5	5	4
151	Agree	1	1	1	3	3	4	4	4	4	4	5	5	4	3	3	4	5	3	3	3	2	3	3	4	2
152	Agree	1	2	1	1	1	3	4	5	3	5	5	4	3	5	2	2	1	1	4	5	3	2	4	4	4
153	Agree	2	4	3	1	4	2	4	4	4	4	4	5	4	5	2	3	3	3	3	3	3	1	3	2	2
154	Agree	1	2	1	5	5	5	5	4	4	3	4	3	5	3	2	4	1	4	5	5	5	5	5	5	5
155	Agree	1	1	1	4	5	5	3	4	4	5	4	4	4	5	3	3	3	5	4	5	5	4	5	5	3
156	Agree	1	6	6	3	3	3	5	4	5	5	5	4	4	4	3	4	3	4	4	2	1	5	4	4	3
157	Agree	2	7	7	4	4	2	3	5	5	4	4	5	3	4	1	2	2	4	4	5	2	4	4	3	5
158	Agree	1	1	1	5	5	5	4	4	4	5	5	5	5	5	2	2	2	3	4	3	3	4	4	2	3
159	Agree	1	4	2	4	5	5	4	3	3	3	2	3	2	2	3	3	2	2	3	2	3	5	2	3	3
160	Agree	1	2	1	3	3	3	3	3	4	3	2	3	3	3	2	3	2	3	3	4	2	2	4	4	3
161	Agree	2	2	1	4	5	3	4	5	5	3	4	5	3	4	3	4	4	5	4	5	5	4	5	4	5
162	Agree	1	4	3	3	4	5	5	5	5	5	4	5	5	5	2	2	2	5	4	5	5	5	5	4	5
163	Agree	1	7	7	4	4	3	4	5	4	5	5	4	5	5	3	2	1	5	4	4	4	4	4	5	5
164	Agree	1	5	5	4	5	5	4	5	5	5	5	5	5	5	2	2	1	4	3	4	4	5	3	4	5
165	Agree	2	6	6	4	4	4	4	5	3	4	3	5	4	3	1	2	1	5	5	4	4	5	4	4	4
166	Agree	1	2	1	5	4	2	5	5	4	5	5	5	5	4	2	2	1	4	2	3	1	5	4	2	4
167	Agree	1	2	1	4	5	5	1	2	1	1	1	2	2	1	4	5	3	3	2	3	2	2	2	3	2
168	Agree	2	3	2	4	3	2	5	5	5	5	4	4	5	4	2	1	3	4	4	4	1	5	5	5	4
169	Agree	1	5	5	3	3	3	4	3	3	3	3	3	3	3	2	1	1	3	4	4	4	4	3	3	4
170	Agree	2	3	2	5	4	4	4	3	5	5	4	4	5	4	2	2	2	4	5	4	4	3	3	4	4
171	Agree	1	4	3	5	5	5	4	4	4	5	5	3	5	5	2	3	2	5	5	5	4	3	3	3	4
172	Agree	2	1	1	4	4	3	3	5	4	4	5	5	5	4	2	1	1	5	4	5	5	5	5	5	3
173	Agree	1	3	2	5	5	5	5	5	4	5	5	5	5	4	2	2	1	4	5	5	2	2	3	3	3
174	Agree	1	6	6	4	5	5	5	5	4	5	5	4	5	4	2	2	2	4	5	5	4	4	4	4	3
175	Agree	2	3	2	2	3	3	5	4	5	5	4	4	5	5	1	1	1	5	4	5	4	4	4	4	4
176	Agree	1	3	2	4	2	3	5	4	4	4	3	5	4	5	2	2	1	3	4	5	3	3	5	4	5
177	Agree	1	3	2	3	2	3	4	4	4	4	4	4	4	5	3	2	4	3	3	4	3	4	3	3	3
178	Agree	2	1	1	4	3	4	4	5	4	4	4	5	4	4	2	3	2	4	4	4	3	4	3	5	5
179	Agree	1	7	7	1	1	2	3	3	3	3	3	3	1	1	2	4	3	3	2	1	2	1	1	2	1
180	Agree	1	3	2	4	4	5	5	5	4	4	4	5	4	5	1	1	1	2	1	3	3	3	4	3	3
181	Agree	1	6	6	4	5	5	4	4	5	5	4	5	5	3	2	2	1	5	4	5	4	3	3	5	4
182	Agree	1	3	2	3	4	1	3	3	3	4	4	5	4	3	4	3	3	5	4	5	3	3	4	4	2
183	Agree	1	4	3	2	4	4	5	4	4	4	4	5	5	4	5	4	4	3	2	4	3	1	3	4	3
184	Agree	1	3	2	4	3	3	4	4	4	4	4	4	4	4	1	1	1	5	4	4	4	4	4	3	4
185	Agree	1	6	6	4	4	4	4	5	5	5	4	5	5	5	2	5	2	4	4	4	5	5	2	3	5
186	Agree	1	1	1	4	4	4	4	3	2	5	3	4	4	2	4	5	4	5	5	4	3	3	3	3	2
187	Agree	2	3	2	3	3	4	4	5	2	4	5	4	5	5	2	3	5	3	3	4	4	4	4	4	1
188	Agree	1	3	2	3	2	4	5	4	5	5	5	5	5	4	1	2	1	5	5	3	5	4	4	4	5
189	Agree	1	3	2	4	5	5	5	5	4	5	4	4	5	4	3	2	3	4	5	4	5	5	4	5	4
190	Agree	2	7	7	5	5	5	5	5	5	5	4	4	4	5	2	3	2	4	3	4	5	4	4	4	4
191	Agree	1	6	5	5	5	5	4	5	5	5	3	5	5	5	2	3	2	5	5	5	4	3	3	1	1
192	Agree	1	1	1	3	3	5	3	4	2	3	3	4	2	3	4	4	4	2	3	3	3	3	3	3	1
193	Agree	1	3	2	4	2	3	4	5	4	4	3	3	4	5	2	2	1	4	4	4	5	5	5	5	5
194	Agree	2	7	7	2	4	4	5	4	4	4	4	4	5	5	2	2	2	4	3	4	5	5	4	4	4
195	Agree	1	5	5	4	4	5	5	4	5	4	5	3	4	4	2	2	1	5	5	5	3	4	4	4	4
196	Agree	1	4	3	5	5	5	5	5	5	4	4	5	5	5	2	2	2	5	5	5	4	4	4	3	4
197	Agree	1	3	2	3	3	2	3	3	2	3	1	3	3	3	4	4	3	3	3	4	1	2	1	1	1
198	Agree	1	3	2	4	3	1	2	3	3	4	3	3	3	2	3	3	3	4	5	4	2	3	3	2	3
199	Agree	2	7	7	1	1	1	5	5	5	5	5	5	5	4	1	1	1	2	4	5	2	4	4	4	4
200	Agree	1	5	5	4	3	4	4	5	3	5	5	4	4	4	1	3	1	5	5	3	4	5	5	4	5
201	Agree	1	1	1	2	1	4	4	4	3	4	4	5	4	3	4	2	4	3	3	4	4	4	5	4	2
202	Agree	1	2	1	4	3	3	2	4	5	5	5	3	4	5	2	2	4	2	3	5	4	5	4	3	5
203	Agree	1	4	3	3	3	3	5	5	5	5	5	5	5	5	2	3	1	4	4	4	4	5	3	5	4
204	Agree	2	2	1	3	3	5	3	3	4	3	3	3	4	3	5	4	5	1	4	3	2	1	3	4	1
205	Agree	1	1	1	3	3	1	4	5	4	5	5	5	3	5	2	4	2	3	3	4	4	4	4	2	3
206	Agree	1	6	5	3	3	3	3	3	2	4	3	3	4	3	5	4	3	1	4	3	3	2	2	2	2
207	Agree	1	7	7	4	4	4	5	5	5	5	3	5	4	4	3	2	2	5	4	4	5	5	3	5	4
208	Agree	1	1	1	4	4	3	4	5	4	4	5	4	4	4	2	2	2	5	4	4	4	4	3	4	5
209	Agree	2	4	3	5	5	5	5	5	3	5	4	5	5	4	1	1	1	3	3	1	1	1	1	1	2
210	Agree	1	2	1	3	3	4	4	2	4	2	3	5	5	4	1	1	2	4	4	4	4	3	4	5	4
211	Agree	1	2	1	5	3	4	4	5	4	4	4	4	4	5	1	2	1	5	4	5	4	5	3	5	5
212	Agree	1	4	3	4	4	4	4	5	5	5	4	5	5	5	2	1	2	5	5	4	5	5	5	5	5
213	Agree	2	7	7	2	2	3	1	3	4	2	3	4	3	2	5	4	5	3	1	1	1	2	1	1	1
214	Agree	1	5	5	3	3	3	4	4	5	5	3	4	3	4	2	3	2	4	4	4	4	2	4	5	4
215	Agree	1	6	5	3	3	3	5	4	5	5	5	5	4	2	2	1	2	4	4	4	3	4	4	4	5
216	Agree	1	2	1	4	4	3	5	5	5	4	5	5	4	5	4	1	2	4	4	4	5	5	4	4	3
217	Agree	2	2	1	5	3	5	5	3	3	4	4	4	5	4	1	2	2	5	3	3	5	5	4	4	4
218	Agree	1	3	2	2	2	3	4	1	3	3	2	4	2	3	3	4	3	3	3	2	2	4	2	2	3
219	Agree	1	5	5	4	3	3	5	5	4	5	5	5	4	5	2	1	1	5	4	5	5	5	5	4	4
220	Agree	1	3	2	3	4	4	5	5	4	4	4	5	5	5	2	1	1	5	5	4	5	4	5	5	5
221	Agree	2	4	3	5	4	5	2	2	3	4	4	3	4	4	5	5	4	5	5	5	2	3	2	4	2
222	Agree	1	1	1	2	3	4	5	3	5	4	4	4	5	5	1	1	1	5	5	3	5	4	4	5	4
223	Agree	1	3	2	4	2	3	3	4	3	2	3	4	3	3	5	4	2	4	3	3	2	2	2	2	1
224	Agree	1	6	5	4	4	5	3	4	5	5	3	5	4	3	2	2	1	4	3	3	3	4	3	3	2
225	Agree	2	3	2	5	5	5	2	4	3	2	3	4	3	4	2	3	4	5	4	5	5	3	3	4	4
226	Agree	1	3	2	4	3	4	3	3	3	4	3	3	2	4	1	1	1	5	5	4	5	5	5	3	5
227	Agree	1	3	2	4	4	2	4	5	3	4	5	4	4	4	4	4	2	3	3	4	2	3	5	4	4
228	Agree	2	1	1	3	3	2	5	4	2	4	5	4	3	4	5	5	4	3	1	3	3	3	2	1	1
229	Agree	1	7	7	5	4	5	4	4	4	5	5	4	2	4	1	1	1	5	4	4	4	4	2	3	4
230	Agree	2	3	2	2	3	3	1	2	1	1	1	1	1	2	3	5	3	1	1	2	1	2	1	1	1
231	Agree	1	6	5	1	1	2	4	1	4	3	3	1	3	1	2	1	1	1	3	2	3	4	2	3	2
232	Agree	2	3	2	1	2	2	5	5	3	4	4	5	5	5	4	2	3	4	4	1	3	4	3	2	2
233	Agree	1	4	4	3	4	3	1	1	1	1	1	2	1	2	3	3	3	3	2	3	1	2	2	2	1
234	Agree	1	3	2	4	5	5	4	5	4	4	4	4	3	5	4	3	3	5	4	4	3	3	3	3	4
235	Agree	2	6	6	5	5	5	2	4	3	2	3	3	3	3	3	3	5	3	3	3	3	4	3	4	1
236	Agree	1	1	1	4	4	4	4	4	4	4	5	4	4	4	2	1	1	5	4	4	3	5	4	4	4
237	Agree	1	3	2	4	3	2	4	5	5	5	3	4	5	4	1	2	1	4	4	4	4	4	4	4	5
238	Agree	2	3	2	4	3	4	5	5	4	5	5	5	3	4	1	1	2	4	5	5	5	5	4	5	5
239	Agree	1	3	2	5	5	4	3	4	3	3	3	3	4	3	1	1	1	4	4	4	3	4	5	4	5
240	Agree	1	7	7	4	4	5	4	5	5	5	3	3	4	4	2	2	2	4	4	5	4	5	4	5	4
241	Agree	1	6	6	4	4	5	1	4	4	3	1	3	4	3	1	1	1	3	3	1	3	2	2	4	3
242	Agree	1	1	1	4	2	3	3	4	3	4	2	3	3	4	3	5	3	3	3	3	4	1	2	3	2
243	Agree	1	3	2	5	4	3	5	5	4	5	4	4	4	4	1	2	1	4	5	5	4	4	4	5	5
244	Agree	1	7	7	4	5	4	4	5	5	5	5	5	5	5	2	2	2	5	4	5	4	3	4	4	3
245	Agree	1	5	5	5	4	5	5	3	4	5	3	4	4	2	2	2	2	4	4	5	4	5	5	4	4
246	Agree	1	4	4	4	4	4	4	5	5	5	3	4	2	4	2	3	1	4	4	4	4	3	4	4	5
247	Agree	2	3	2	4	2	3	5	5	5	5	4	5	5	4	1	2	1	4	4	2	4	2	3	3	2
248	Agree	1	3	2	4	5	4	4	5	4	5	4	5	5	5	1	1	1	5	3	5	4	5	5	4	4
249	Agree	1	7	7	4	4	3	1	3	3	3	2	1	3	3	3	3	2	3	2	2	3	3	3	4	4
250	Agree	2	5	5	5	5	5	5	5	5	4	5	5	4	5	1	1	1	5	5	5	5	5	5	5	4
251	Agree	1	3	2	3	4	5	4	5	4	4	5	5	3	4	2	1	1	4	2	3	2	3	4	3	3
252	Agree	1	4	4	3	5	4	3	5	4	4	5	4	4	4	3	3	1	3	4	5	5	3	4	5	4
253	Agree	1	3	2	5	4	5	5	5	5	4	5	5	4	4	3	2	1	5	5	4	4	4	4	3	4
254	Agree	2	3	2	3	3	3	5	5	4	4	5	5	5	5	2	2	1	4	4	4	5	5	4	3	4
255	Agree	1	7	7	3	3	3	4	5	5	5	5	4	5	5	1	1	1	5	4	5	5	5	4	5	5
256	Agree	1	4	4	4	3	3	4	4	5	5	4	4	4	4	1	1	2	5	4	4	4	5	5	4	4
257	Agree	1	3	2	3	3	3	3	4	3	2	3	4	2	1	4	4	4	3	2	1	2	1	2	3	1
258	Agree	1	6	5	3	4	3	3	2	4	4	2	5	4	2	3	4	5	3	3	3	2	3	3	3	3
259	Agree	2	3	2	4	4	5	5	5	4	5	5	3	5	5	2	2	1	5	4	5	3	4	4	4	3
260	Agree	1	3	2	3	4	5	2	5	5	4	1	4	5	3	3	2	2	4	4	3	3	3	5	4	4
261	Agree	1	1	1	1	1	2	1	1	2	1	1	2	1	1	5	3	4	2	1	1	1	1	1	1	1
262	Agree	1	3	2	4	4	4	3	5	2	3	3	2	3	2	3	3	3	5	5	4	3	4	4	4	3
263	Agree	1	5	4	5	4	4	2	4	2	4	4	3	4	4	1	1	1	5	4	4	4	5	5	4	5
264	Agree	2	3	2	4	5	5	4	5	5	4	5	5	4	5	2	2	3	4	4	4	5	5	5	5	5
265	Agree	1	6	6	5	5	5	3	5	3	4	3	4	4	4	1	5	4	4	5	4	4	4	4	4	3
266	Agree	1	7	7	4	5	4	4	2	4	5	5	5	5	5	2	1	3	4	3	4	3	4	5	5	4
267	Agree	1	4	3	4	4	5	5	4	5	4	3	4	4	4	2	2	2	5	4	4	4	5	4	4	5
268	Agree	1	4	3	1	1	1	5	5	4	5	5	5	5	5	4	3	2	4	3	5	2	3	3	2	2
269	Agree	2	2	1	3	5	4	5	4	4	5	5	5	5	5	2	2	2	4	4	3	4	4	5	4	4
270	Agree	1	7	7	5	5	5	5	4	5	4	4	5	5	5	1	2	1	3	5	4	3	1	3	3	4
271	Agree	1	5	4	2	4	3	4	5	4	2	3	4	4	5	3	2	3	4	5	4	1	3	3	3	3
272	Agree	1	2	1	3	4	5	3	3	3	2	3	3	3	4	2	1	2	3	4	5	4	3	4	4	4
273	Agree	2	2	1	3	2	3	5	4	4	5	3	5	3	4	5	4	3	2	4	2	3	2	2	3	3
274	Agree	1	2	1	2	3	4	3	3	3	4	4	4	4	3	4	3	3	3	3	4	4	2	3	3	1
275	Agree	1	6	5	3	3	3	1	3	1	2	1	1	1	2	4	5	4	1	2	1	1	1	1	2	1
276	Agree	1	2	1	5	4	5	3	3	4	4	3	4	4	3	2	4	3	4	5	5	5	5	5	5	5
277	Agree	2	2	1	3	4	3	3	2	3	3	2	2	4	4	1	2	1	5	4	5	5	3	4	5	4
278	Agree	1	2	1	4	5	4	3	4	5	5	4	5	5	5	2	2	2	4	5	4	5	4	4	4	4
279	Agree	1	2	1	5	5	4	5	4	5	5	5	5	5	5	1	1	1	2	2	3	3	4	1	2	2
280	Agree	1	2	1	2	3	2	2	2	2	1	1	1	2	2	5	4	4	3	3	1	2	2	2	2	1
281	Agree	2	7	7	3	2	2	3	3	2	3	3	3	3	3	2	1	4	3	4	2	2	3	3	2	3
282	Agree	1	2	1	5	3	5	3	2	4	5	3	3	3	3	2	2	1	5	4	5	5	4	4	4	4
283	Agree	1	2	1	4	4	4	4	2	4	4	4	4	4	4	2	1	2	4	4	3	3	2	3	4	3
284	Agree	1	7	7	5	5	4	4	4	4	5	4	5	4	5	1	1	1	4	4	3	3	4	4	3	3
285	Agree	2	5	4	2	5	3	4	4	5	5	4	5	4	4	1	1	1	5	3	5	4	5	4	5	5
286	Agree	1	7	7	3	3	3	5	4	5	3	4	4	5	5	5	5	5	3	3	2	3	3	2	2	1
287	Agree	1	2	1	2	4	4	4	5	5	5	5	5	4	5	2	2	2	5	5	3	4	4	4	4	5
288	Agree	2	2	1	5	4	5	5	5	5	5	4	4	5	5	2	3	2	4	5	5	4	4	5	5	5
289	Agree	1	5	4	3	2	3	1	4	3	3	4	5	5	5	1	1	2	4	4	3	4	4	5	4	3
290	Agree	2	2	1	4	4	4	5	5	5	5	4	4	5	5	2	2	1	5	5	4	5	5	5	5	5
291	Agree	1	7	7	2	4	5	4	4	4	4	4	4	4	4	1	2	1	4	4	5	5	4	4	5	4
292	Agree	2	5	4	5	5	4	5	5	4	5	4	4	4	4	2	2	1	5	4	5	4	4	4	4	3
293	Agree	1	4	3	3	4	4	3	3	3	3	4	2	3	4	2	1	2	5	5	4	4	3	4	5	4
294	Agree	1	6	6	5	4	4	4	5	5	4	5	5	5	5	3	1	1	4	3	4	4	3	4	4	4
295	Agree	2	1	1	3	4	5	4	5	4	4	4	5	4	4	1	2	2	4	5	4	5	5	5	5	3
296	Agree	1	2	1	3	2	3	4	3	2	4	2	4	3	2	1	1	1	3	3	1	2	4	1	4	4
297	Agree	1	6	6	4	3	4	5	3	4	4	3	3	4	3	1	2	3	5	3	3	4	4	3	5	3
298	Agree	2	1	1	4	2	3	1	3	1	3	4	3	2	3	1	2	1	3	3	3	3	5	3	4	3
299	Agree	1	4	3	3	4	5	5	4	3	4	4	5	4	5	2	2	4	4	2	3	4	2	3	4	4
300	Agree	1	2	1	5	5	4	4	3	3	4	5	3	5	4	2	2	1	3	4	3	4	4	3	4	4
301	Agree	1	3	2	3	2	4	4	5	4	5	4	4	5	5	2	2	2	4	4	4	4	4	4	3	5
302	Agree	1	3	2	3	3	2	2	2	1	2	2	1	2	1	3	1	3	1	3	3	2	2	3	2	2
303	Agree	1	3	2	4	4	5	5	5	4	5	5	5	4	5	3	3	4	3	5	4	4	4	4	4	4
304	Agree	1	1	1	3	2	3	4	4	4	5	4	5	5	4	3	2	2	4	3	3	4	4	4	4	1
305	Agree	1	7	7	4	4	4	4	4	4	5	4	4	4	4	1	1	1	3	4	4	5	4	5	4	5
306	Agree	1	3	2	3	4	4	5	2	4	4	4	5	5	4	2	2	1	4	4	4	5	4	5	3	4
307	Agree	2	6	6	4	4	3	5	4	5	5	5	5	4	5	1	2	2	5	5	4	4	2	4	3	3
308	Agree	1	3	2	2	4	4	5	4	5	4	4	5	4	4	2	1	1	3	4	2	4	5	5	4	5
309	Agree	1	4	3	4	4	4	4	5	4	5	4	5	2	4	3	2	2	4	5	5	5	3	4	5	5
310	Agree	2	3	2	3	5	4	5	5	4	5	4	5	5	5	2	2	1	5	5	4	4	4	4	5	4
311	Agree	1	6	6	5	4	5	5	4	4	4	5	4	5	4	2	2	2	5	5	4	5	4	5	5	5
312	Agree	1	1	1	3	3	3	4	4	4	5	5	4	5	4	5	5	4	3	4	3	3	4	1	3	2
313	Agree	1	3	2	2	5	4	5	5	4	5	5	5	5	5	2	3	3	4	4	4	4	4	5	5	3
314	Agree	2	3	2	5	4	4	5	4	5	5	5	5	5	5	3	3	2	5	4	4	3	3	2	3	2
315	Agree	1	3	2	4	2	4	4	5	5	5	5	4	4	4	2	2	4	2	5	3	4	2	4	3	3
316	Agree	1	7	7	3	2	3	5	4	5	5	5	5	4	5	1	2	2	5	3	4	4	3	4	5	4
317	Agree	1	6	6	3	2	4	2	3	3	3	3	4	3	1	3	2	5	3	2	3	1	4	2	3	2
318	Agree	1	1	1	4	5	4	3	3	3	4	3	3	3	4	3	5	3	3	3	2	3	2	2	2	4
319	Agree	2	3	2	5	5	5	5	5	5	5	5	5	5	4	2	1	3	5	5	5	4	5	5	5	5
320	Agree	1	7	7	1	3	2	5	3	5	5	4	4	4	5	4	3	2	3	4	2	4	5	4	4	4
321	Agree	1	5	4	3	3	4	5	5	4	3	3	4	4	4	1	1	1	3	5	5	3	5	5	5	4
322	Agree	1	4	3	5	5	5	3	4	4	4	3	3	5	3	4	5	4	3	3	4	3	5	3	3	3
323	Agree	1	3	2	3	3	3	5	5	5	5	5	5	4	5	2	2	1	5	4	5	3	2	3	3	3
324	Agree	2	3	2	4	5	5	4	5	4	5	4	5	5	4	3	4	3	5	5	5	5	4	2	2	3
325	Agree	1	7	7	4	3	3	4	5	5	4	5	5	4	4	2	2	2	4	5	3	4	3	4	5	2
326	Agree	1	5	4	4	4	4	3	5	4	4	5	4	3	4	4	3	5	3	3	4	4	3	3	4	2
327	Agree	1	3	2	2	5	4	5	5	4	5	5	5	5	5	2	3	2	4	4	4	3	4	3	4	5
328	Agree	1	4	3	5	5	5	4	4	4	5	5	5	4	4	2	4	3	4	5	5	5	5	5	5	5
329	Agree	2	3	2	4	3	5	4	5	4	5	4	5	5	5	1	2	1	4	5	5	4	2	4	3	5
330	Agree	1	3	2	4	4	4	4	5	5	4	4	4	4	4	1	1	1	4	3	4	5	5	5	4	5
331	Agree	1	7	7	5	5	5	3	3	3	3	2	3	2	3	1	3	1	3	4	4	4	4	4	5	4
332	Agree	1	4	4	3	5	3	4	4	5	4	3	4	5	5	2	1	1	4	4	5	4	5	5	5	4
333	Agree	2	3	2	3	3	2	3	5	5	5	3	4	5	4	3	2	1	4	4	3	4	4	4	4	2
334	Agree	1	6	5	3	3	3	1	1	1	1	1	1	2	1	4	3	3	3	1	2	1	2	1	2	1
335	Agree	1	3	2	4	5	4	5	5	4	4	4	4	4	4	4	5	3	4	3	3	2	3	4	3	5
336	Agree	1	3	2	2	4	4	4	4	5	4	3	3	5	4	1	3	3	4	3	4	5	2	4	4	3
337	Agree	2	1	1	4	4	4	3	4	3	4	4	3	4	4	2	3	1	4	4	4	4	5	3	4	4
338	Agree	1	3	2	5	4	5	5	5	4	5	5	4	5	5	2	2	3	3	4	4	4	5	5	5	5
339	Agree	1	5	4	4	3	4	3	4	5	5	4	4	4	5	2	3	3	4	3	4	5	5	2	3	4
340	Agree	1	3	2	4	4	4	3	5	5	5	4	4	5	5	2	2	2	4	3	3	5	5	4	5	4
341	Agree	2	6	6	4	4	4	5	4	5	5	5	5	4	5	2	2	2	4	5	5	4	5	4	5	4
342	Agree	1	7	7	4	4	5	5	4	5	5	5	4	5	5	2	2	2	5	5	4	2	2	3	3	3
343	Agree	1	4	4	3	3	3	4	5	5	5	5	5	5	4	5	2	4	4	1	3	2	3	2	2	3
344	Agree	1	4	4	3	4	3	1	4	3	3	3	4	3	3	2	5	5	3	2	4	1	1	1	1	2
345	Agree	2	2	1	4	4	5	5	4	5	5	5	4	5	4	3	1	1	5	5	5	2	3	5	3	4
346	Agree	1	7	7	5	4	5	4	4	4	4	4	5	5	4	3	2	2	4	4	5	5	4	4	5	5
347	Agree	1	5	5	5	4	4	4	4	3	4	2	2	3	5	1	1	2	4	5	4	4	5	4	5	4
348	Agree	2	2	1	3	2	3	4	4	4	4	4	5	4	4	2	4	1	4	4	4	4	2	2	3	4
349	Agree	1	2	1	4	5	3	4	5	4	5	3	5	4	5	1	2	3	4	5	5	5	5	5	5	4
350	Agree	2	2	1	5	4	5	5	5	5	4	5	4	5	4	2	2	2	5	5	5	3	3	1	3	5
351	Agree	1	6	6	2	4	4	4	5	5	5	4	4	5	5	1	2	1	5	4	4	5	5	5	4	4
352	Agree	2	2	1	4	4	4	5	4	5	5	5	4	5	5	1	1	1	5	3	4	4	3	4	5	4
353	Agree	1	2	1	4	3	3	5	5	5	5	5	5	5	5	4	3	2	5	5	5	4	5	5	5	5
354	Agree	1	2	1	4	5	2	4	5	5	5	5	4	4	5	2	1	2	4	5	4	4	4	5	5	5
355	Agree	2	2	1	5	5	3	5	5	5	5	5	5	5	5	2	1	2	4	3	4	4	4	4	4	3
356	Agree	1	2	1	3	4	4	5	5	5	5	5	5	5	4	2	1	1	3	3	2	5	4	4	5	5
357	Agree	1	7	6	3	4	4	4	5	5	5	5	5	5	5	1	2	2	5	5	4	5	5	4	5	5
358	Agree	2	2	1	5	4	5	4	4	5	4	5	5	5	5	2	1	1	3	5	5	4	5	4	5	5
359	Agree	1	2	1	4	4	4	4	5	5	5	5	5	5	4	1	1	2	4	4	4	4	3	4	4	4
360	Agree	1	7	6	4	3	4	5	5	5	5	4	5	5	5	1	2	2	5	5	5	5	3	5	5	5
361	Agree	1	5	5	4	5	3	4	4	4	5	3	4	4	4	3	2	2	4	4	3	5	5	4	4	4
362	Agree	1	7	6	4	5	4	4	5	5	5	4	5	4	3	1	1	2	5	5	5	4	3	3	4	3
363	Agree	1	2	1	4	4	4	4	5	4	5	4	5	4	5	1	2	1	5	4	5	2	1	1	1	1
364	Agree	1	2	1	4	4	4	5	5	5	4	5	4	5	5	3	4	4	3	2	3	4	3	4	4	4
365	Agree	1	5	5	4	5	5	5	4	4	5	5	5	4	5	4	2	2	5	5	4	4	3	5	3	3
366	Agree	1	2	1	5	4	4	5	5	5	5	5	5	4	5	1	1	2	4	3	2	5	5	3	4	5
367	Agree	2	7	6	3	4	4	5	3	4	4	3	5	4	5	4	4	3	3	3	4	3	3	4	4	2
368	Agree	1	5	5	4	4	4	5	5	5	5	3	5	4	4	2	2	2	4	4	4	5	5	4	4	4
369	Agree	1	4	4	4	5	4	3	4	4	5	3	4	4	4	4	1	1	4	5	4	4	4	5	4	5
370	Agree	2	6	6	2	3	2	4	4	4	3	3	5	4	5	2	5	5	3	3	2	2	3	2	2	2
371	Agree	1	1	1	5	3	4	2	4	4	4	4	5	4	4	2	2	1	4	4	4	4	2	4	4	4
372	Agree	1	2	1	4	5	5	5	4	4	4	4	5	5	4	2	1	1	5	5	4	4	5	3	4	4
373	Agree	1	6	6	5	4	4	4	4	5	5	5	5	4	4	3	3	3	4	4	4	5	4	4	3	5
374	Agree	2	1	1	3	3	5	5	5	5	5	5	5	5	5	3	2	1	5	4	4	4	5	5	5	4
375	Agree	1	4	4	5	4	5	3	2	2	3	3	3	2	2	3	2	2	3	4	4	3	4	3	5	3
376	Agree	1	2	1	4	5	4	5	4	5	5	5	4	5	4	2	3	2	4	1	5	3	4	4	4	4
377	Agree	1	1	1	2	3	4	5	3	5	4	4	4	4	5	1	1	1	5	4	4	5	3	5	5	4
378	Agree	1	2	1	3	4	3	5	5	5	4	5	5	5	5	2	2	2	5	5	4	3	5	5	5	5
379	Agree	2	4	4	5	5	5	4	4	4	5	5	5	5	3	2	3	2	5	5	4	5	4	5	5	5
380	Agree	1	2	1	3	5	4	4	4	3	4	5	4	5	5	1	3	2	4	3	4	4	5	4	5	4
381	Agree	1	1	1	3	3	4	4	5	4	5	5	4	5	5	2	2	2	3	5	4	5	5	4	5	3
382	Agree	1	6	6	4	4	4	4	5	3	5	5	5	4	4	1	2	1	5	5	4	4	5	5	5	5
383	Agree	1	7	6	4	4	5	4	4	4	5	4	2	4	4	2	2	2	4	4	5	4	5	4	4	5
384	Agree	2	1	1	5	4	5	3	4	5	5	5	5	3	4	2	2	2	5	5	4	5	5	5	4	5
385	Agree	1	4	4	4	4	4	4	3	4	5	5	4	5	3	2	2	1	4	4	4	4	4	4	4	5
386	Agree	1	2	1	4	5	5	4	4	5	2	5	5	4	4	2	1	1	1	1	1	1	1	1	2	1
387	Agree	1	2	1	5	5	5	5	2	5	5	5	2	4	4	1	2	2	4	4	5	5	3	4	2	4
388	Agree	1	4	4	5	2	5	4	5	5	5	5	4	5	3	3	2	2	4	5	4	4	5	5	3	4
389	Agree	2	7	6	3	2	1	3	5	4	4	3	3	3	3	5	1	4	2	3	3	3	2	3	2	1
390	Agree	1	5	5	4	4	4	5	4	5	5	4	5	4	5	2	2	2	4	4	5	4	5	5	5	4
391	Agree	1	6	6	5	5	5	5	4	5	5	5	5	4	5	1	1	2	4	4	4	5	5	5	5	5
392	Agree	1	2	1	5	5	5	5	5	4	5	3	5	5	5	1	2	2	2	1	3	2	5	4	3	4
393	Agree	2	2	1	4	4	5	2	4	3	5	3	5	4	4	3	4	2	4	4	3	3	4	4	4	3
394	Agree	1	3	2	5	4	4	5	5	4	4	4	4	4	4	2	2	1	5	3	5	5	5	5	3	5
395	Agree	1	4	4	4	3	4	5	5	4	4	4	5	5	5	1	2	1	3	3	2	5	4	5	4	5
396	Agree	1	3	2	3	4	3	5	5	5	5	5	5	5	5	5	5	4	2	3	5	4	3	3	2	3
397	Agree	2	4	4	5	5	5	2	5	5	5	4	5	4	4	2	4	2	4	4	3	5	5	4	5	5
398	Agree	1	1	1	4	5	4	4	4	4	4	5	4	2	5	2	1	2	4	4	5	4	4	5	5	5
399	Agree	1	3	2	4	3	5	5	5	4	5	5	5	4	5	3	1	1	4	5	4	3	5	4	4	4
400	Agree	1	6	6	2	3	3	1	1	1	1	1	2	2	2	2	3	3	1	3	2	2	1	1	2	2
401	Agree	2	6	6	2	4	2	4	5	4	3	2	3	4	2	5	5	5	1	1	1	4	4	3	4	4
402	Agree	1	3	2	5	3	5	3	3	3	3	3	4	2	3	3	2	3	4	2	2	3	3	2	2	2
403	Agree	1	1	1	4	4	5	5	4	3	5	3	4	4	4	2	1	2	4	5	2	5	5	5	5	4
404	Agree	1	2	1	5	5	5	3	5	2	4	4	1	3	2	2	3	5	3	2	2	3	4	3	4	5
405	Agree	2	4	4	5	5	5	5	4	5	4	5	4	5	2	1	1	1	5	4	4	5	4	4	3	4
406	Agree	1	1	1	3	4	4	3	2	3	3	4	3	1	2	4	5	3	2	3	3	4	3	1	3	3
407	Agree	1	6	6	4	4	4	5	4	5	5	5	4	4	3	1	1	1	5	5	5	3	4	4	3	5
408	Agree	2	6	6	4	4	3	5	5	5	4	5	5	4	5	4	3	2	3	4	5	5	4	4	2	4
409	Agree	1	3	2	4	4	3	5	5	4	4	4	4	4	4	3	3	1	2	2	3	4	4	3	5	3
410	Agree	2	1	1	3	2	4	5	4	4	3	4	5	5	3	3	3	4	1	2	1	3	5	1	4	4
411	Agree	1	2	1	4	2	4	4	5	5	5	4	4	4	5	2	1	2	5	4	4	4	5	5	4	4
412	Agree	2	6	6	2	2	5	2	3	2	2	2	3	3	3	2	1	1	4	2	4	3	4	4	4	4
413	Agree	1	6	6	3	3	3	3	3	4	3	3	4	3	3	5	3	5	3	1	3	3	3	3	1	1
414	Agree	1	1	1	5	5	4	3	5	5	5	4	4	4	4	2	2	2	4	5	5	5	5	5	5	4
415	Agree	2	4	3	5	4	5	4	4	5	4	5	5	4	4	1	2	1	3	3	3	5	5	4	5	5
416	Agree	1	3	2	4	4	4	4	4	3	5	4	5	5	4	2	1	2	3	4	5	3	4	3	2	5
417	Agree	1	2	1	3	5	5	3	5	5	4	4	4	4	4	3	2	1	4	4	5	4	5	5	4	4
418	Agree	2	6	6	4	3	4	5	4	5	4	5	5	4	4	1	1	2	3	2	4	4	5	5	5	5
419	Agree	1	6	6	4	4	5	3	4	4	4	5	4	4	5	1	1	1	2	1	3	3	3	2	4	4
420	Agree	1	6	6	5	5	5	5	5	5	4	5	5	4	5	2	2	2	4	3	4	5	5	5	4	4
421	Agree	1	2	1	2	1	3	3	3	4	4	2	3	2	3	1	1	1	3	3	3	2	3	2	3	5
422	Agree	1	6	6	1	2	3	3	5	3	4	4	5	5	5	3	2	3	3	3	3	3	3	3	3	3
423	Agree	1	3	2	3	4	5	4	4	5	5	3	4	4	4	1	2	2	5	3	5	5	5	5	4	4
424	Agree	1	1	1	3	4	4	5	5	5	5	4	5	5	5	3	4	2	3	5	4	3	4	4	4	5
425	Agree	1	6	6	4	4	5	3	3	3	2	4	1	4	3	2	2	2	4	4	3	3	4	4	4	4
426	Agree	1	2	1	3	3	4	1	1	1	1	1	2	1	1	3	4	5	2	2	2	2	1	1	2	1
427	Agree	2	3	2	4	4	5	4	5	4	5	4	4	5	5	1	3	2	5	4	5	4	3	4	3	4
428	Agree	1	3	2	1	1	2	3	1	3	3	1	3	3	1	3	3	3	2	2	2	1	1	2	2	1
429	Agree	1	4	3	5	5	4	4	4	4	5	3	5	4	4	2	2	4	4	4	4	5	4	5	4	4
430	Agree	2	6	6	4	4	3	4	5	5	4	4	4	4	5	1	1	1	5	5	5	5	4	4	4	5
431	Agree	1	6	6	4	5	5	3	3	4	2	3	4	4	2	2	1	1	4	4	5	5	4	3	4	4
432	Agree	1	1	1	3	3	3	4	3	4	5	4	4	4	4	1	2	2	4	4	4	4	3	4	4	4
433	Agree	1	6	6	5	3	4	5	4	4	4	2	3	4	4	2	3	1	4	4	5	5	5	4	5	5
434	Agree	2	2	1	3	2	2	5	5	4	5	4	4	5	5	2	2	2	3	4	4	4	3	3	4	4
435	Agree	1	4	3	5	5	5	5	4	5	5	5	4	4	3	1	1	2	4	4	4	5	4	5	4	5
436	Agree	1	3	2	2	3	3	2	2	1	3	2	4	4	2	1	2	2	1	4	4	3	2	3	3	3
437	Agree	1	6	6	5	5	4	4	5	4	5	2	5	5	4	3	1	2	5	5	4	4	5	5	5	5
438	Agree	1	6	6	2	4	3	5	4	3	3	2	4	3	3	2	2	1	3	3	3	3	3	1	3	3
439	Agree	2	6	6	4	3	4	5	5	4	4	3	4	5	5	2	2	2	3	5	4	5	5	3	4	4
440	Agree	1	1	1	2	3	4	4	5	4	5	4	5	5	4	2	2	1	5	4	5	5	4	4	5	5
441	Agree	1	3	2	4	4	4	4	5	4	5	4	5	4	5	2	4	2	4	3	4	2	4	3	2	4
442	Agree	1	6	6	3	3	2	4	4	4	4	4	4	3	4	3	4	3	1	3	2	3	5	3	4	3
443	Agree	1	6	6	5	4	4	5	4	5	5	5	5	5	5	1	2	1	3	3	3	5	4	4	4	4
444	Agree	2	6	6	4	5	5	4	4	4	5	5	5	5	5	1	1	1	5	4	4	3	3	4	3	3
445	Agree	1	1	1	4	4	4	5	5	4	3	3	4	4	5	1	1	1	4	5	5	4	4	4	4	3
446	Agree	1	6	6	5	4	5	4	4	5	5	4	5	5	3	1	1	1	3	2	3	5	5	5	5	5
447	Agree	1	3	2	4	4	4	3	4	2	3	1	5	2	2	3	3	2	5	4	5	5	4	5	4	5
448	Agree	1	6	6	2	3	3	4	4	4	5	4	4	2	5	2	2	3	3	3	4	3	5	5	3	4
449	Agree	2	3	2	3	3	5	5	4	5	5	3	5	4	5	1	1	2	5	4	4	5	5	3	5	5
450	Agree	1	6	6	4	5	5	4	4	4	5	4	5	4	4	3	4	3	4	4	4	5	5	3	3	4
451	Agree	1	7	6	3	3	4	4	4	4	5	4	2	4	4	3	2	1	4	3	3	2	5	4	4	4
452	Agree	1	7	6	5	5	5	5	5	4	5	4	5	5	5	2	1	3	4	4	5	4	4	4	4	4
453	Agree	2	3	2	3	3	2	3	3	1	4	3	4	1	1	4	2	4	2	4	1	2	2	2	3	1
454	Agree	1	1	1	3	4	3	3	3	3	5	3	3	4	3	1	2	1	3	2	3	5	4	4	4	4
455	Agree	1	4	3	4	3	3	2	4	5	4	5	4	4	4	1	1	1	5	4	5	4	4	4	4	3
456	Agree	1	7	7	4	4	5	4	5	4	4	4	4	2	4	2	3	1	4	5	3	5	4	4	2	4
457	Agree	2	2	1	3	3	4	5	5	4	5	5	5	5	5	2	3	2	5	4	4	5	4	3	4	4
458	Agree	1	7	7	2	4	3	3	3	3	2	2	3	1	3	1	2	4	3	4	2	4	2	2	3	3
459	Agree	1	7	7	2	2	3	4	4	4	5	4	4	5	4	2	2	4	5	3	4	4	5	5	4	3
460	Agree	1	7	7	5	5	4	5	5	4	5	1	5	5	5	1	2	1	5	5	5	4	5	4	4	5
461	Agree	1	7	7	3	3	3	4	4	3	4	4	5	3	5	2	2	1	4	4	4	4	4	3	4	4
462	Agree	1	1	1	3	2	4	5	5	4	5	4	5	5	5	1	2	2	1	2	3	4	4	5	5	4
463	Agree	1	2	1	3	3	4	4	4	3	5	4	4	5	5	2	3	2	4	4	3	3	4	4	5	3
464	Agree	1	7	7	4	5	5	4	5	5	4	4	5	5	5	1	2	1	4	2	3	5	4	3	3	3
465	Agree	1	3	2	3	2	5	3	5	5	4	4	2	4	4	3	1	2	4	4	4	4	4	2	2	3
466	Agree	1	3	2	3	4	2	4	4	5	4	5	5	3	5	1	3	3	5	5	5	4	4	3	4	4
467	Agree	1	4	3	5	5	5	4	4	4	4	4	4	3	4	2	3	2	3	4	4	3	4	4	4	3
468	Agree	2	1	1	2	4	4	4	4	2	4	4	4	4	4	1	4	3	2	4	4	2	4	4	4	5
469	Agree	1	7	7	3	3	3	5	5	5	4	5	5	5	5	2	3	3	4	5	2	3	4	3	4	4
470	Agree	2	2	1	5	4	4	5	5	5	4	5	4	4	4	1	1	1	1	3	2	5	5	5	5	4
471	Agree	1	3	2	4	3	4	2	5	4	4	4	5	4	4	2	1	3	2	3	4	3	4	4	3	2
472	Agree	2	7	7	2	4	4	4	4	4	4	5	5	4	4	1	1	1	5	5	5	5	5	4	5	4
473	Agree	1	3	2	4	5	5	5	5	3	5	5	5	4	5	3	3	4	4	5	5	4	4	3	3	4
474	Agree	1	7	7	5	4	5	4	4	3	2	2	3	3	3	1	1	2	4	5	4	5	5	4	5	5
475	Agree	2	4	3	2	4	4	4	5	5	5	4	5	5	4	4	5	5	4	3	2	4	3	3	2	2
476	Agree	1	2	1	4	4	4	4	4	4	4	4	4	4	5	3	2	2	4	4	4	4	4	4	4	4
477	Agree	1	7	7	4	5	4	5	5	4	5	4	5	4	5	2	2	2	4	2	5	4	4	4	3	2
478	Agree	1	7	6	3	3	2	3	5	5	5	4	4	4	3	5	4	4	2	3	3	3	2	3	3	1
479	Agree	1	7	7	2	3	4	5	5	5	4	5	5	5	4	2	2	2	4	4	4	5	4	3	4	4
480	Agree	1	7	7	5	4	5	4	5	5	4	4	4	5	4	2	2	1	5	5	5	4	5	3	4	4
481	Agree	1	1	1	5	5	5	5	5	5	5	5	4	5	4	1	2	2	5	5	5	4	5	4	3	4
482	Agree	1	2	1	5	4	5	5	4	5	4	5	4	2	1	3	4	1	4	5	4	4	4	3	4	4
483	Agree	1	7	7	3	3	3	3	2	3	2	4	4	4	4	2	1	1	1	1	2	5	4	2	3	2
484	Agree	1	4	3	5	5	5	4	4	4	4	5	5	4	5	2	2	1	4	5	5	5	5	4	5	5
485	Agree	1	3	2	4	3	4	4	4	5	4	3	4	3	4	5	1	2	4	4	4	5	5	3	4	4
486	Agree	1	1	1	4	4	4	4	3	4	3	2	3	4	3	1	2	4	4	3	5	4	5	5	4	5
487	Agree	1	7	7	2	4	4	4	5	3	5	4	5	3	3	2	2	2	4	4	4	5	4	5	5	5
488	Agree	1	7	7	5	4	4	4	4	4	3	3	4	5	5	2	1	1	5	4	5	5	5	5	5	4
489	Agree	1	4	3	3	4	4	4	4	5	5	4	4	4	4	1	2	1	4	4	3	4	4	4	3	4
490	Agree	1	7	7	3	3	4	4	4	3	5	3	3	3	3	3	1	1	4	4	4	5	5	4	5	5
491	Agree	1	1	1	2	4	5	4	3	3	4	5	4	3	4	4	5	3	4	3	2	3	4	2	1	4
492	Agree	1	7	7	1	4	3	3	3	3	4	3	3	3	4	3	4	3	3	2	3	1	3	3	3	2
493	Agree	1	7	7	3	4	5	4	5	4	4	5	5	4	5	5	5	5	5	2	4	2	2	5	1	4
494	Agree	1	4	3	3	1	4	4	4	3	3	3	3	1	3	2	1	2	4	4	4	3	2	4	3	4
495	Agree	1	2	1	4	3	3	5	4	5	5	2	5	4	5	1	1	2	3	4	2	3	3	3	3	3
496	Agree	1	1	1	3	5	4	4	4	4	3	5	4	4	4	1	2	1	5	4	4	4	5	5	5	4
497	Agree	1	3	2	4	2	4	4	4	3	3	4	5	5	4	5	4	5	3	2	4	2	3	2	3	3
498	Agree	1	7	7	3	4	4	4	4	5	4	4	4	4	4	1	1	1	4	5	3	5	5	4	4	5
499	Agree	1	7	7	4	3	4	5	5	3	5	4	5	4	3	3	3	2	4	4	3	3	4	3	5	4
500	Agree	1	1	1	4	4	5	4	5	5	4	3	5	5	5	1	2	2	4	4	4	4	5	2	4	3
